# Supplementary material for: Antifungal Effect of Brassica Tissues on the Mycotoxigenic Cereal Pathogen Fusarium graminearum
Source: Antibiotics (Basel). 2022 Sep 15;11(9):1249. doi: 10.3390/antibiotics11091249 (PMC9495792; doi:10.3390/antibiotics11091249)
Supplement: Supplementary file 1 [file antibiotics-11-01249-s001.zip]

Archive with 1 entries (1 files):
- antibiotics-1877100-supplementary.pdf
